# Supplementary material for: Big data analytics frameworks for the influence of gut microbiota on the development of tic disorder
Source: Front Comput Neurosci. 2022 Aug 25;16:986591. doi: 10.3389/fncom.2022.986591 (PMC9452719; doi:10.3389/fncom.2022.986591)
Supplement: Supplementary Material 3 — Study quality of case-control studies. [file Data_Sheet_3.xlsx]

## Sheet: Sheet1
NOS scores		Zhao,2020	Xi,2021	Lee,2018
	Selection
	1) Is the case definition adequate?	1	1
a.	yes, with independent validation※
b.	yes, eg record linkage or based on self reports
c.	no description
	2) Representativeness of the cases
a.	consecutive or obviously representative series of cases※		1
b.	potential for selection biases or not stated
	3) Selection of Controls
a.	community controls※
b.	hospital controls
c.	no description
	4) Definition of Controls
a.	no history of diease (endpoint)※	1	1	1
b.	no description pf source
	Comparability
	1) Comparability of cases and controls on the basis of the design or analysis
a.	study controls for____(Select the most important factor.)※		1
b.	study controls for any additional factor (This criteria could be modified to indicate specific control for a second important factor.)※	1	1	1
	Exposure
	1) Ascertainment of exposure
a.	secure record (eg surgical records)※
b.	strutured interview where blind to case/control status※
c.	interview not blinded to case/control status
d.	written self report or medical record only
e.	no description
	2) Same method of ascertanment for cases and controls
a.	yes※	1	1	1
b.	no
	3) Non-Response rate
a.	same rate for both groups※
b.	non respndents described
c.	rate different and no designation
Total		4	6	3
